# Supplementary material for: A Rapid and Visual Method for Nucleic Acid Detection of Escherichia coli O157:H7 Based on CRISPR/Cas12a-PMNT
Source: Foods. 2023 Jan 4;12(2):236. doi: 10.3390/foods12020236 (PMC9858511; doi:10.3390/foods12020236)
Supplement: Supplementary file 1 [file foods-12-00236-s001.zip]

Archive with 1 entries (1 files):
- foods-2088884-supplementary.pdf
